# Supplementary material for: Integration of single-cell transcriptomics and bulk transcriptomics to explore prognostic and immunotherapeutic characteristics of nucleotide metabolism in lung adenocarcinoma
Source: Front Genet. 2025 Jan 8;15:1466249. doi: 10.3389/fgene.2024.1466249 (PMC11750784; doi:10.3389/fgene.2024.1466249)
Supplement: Supplementary file 1 [file Table1.xlsx]

## Sheet: Data
Supplemental Data
Supplementary Table 1
Nucleotide metabolism-related genes
Supplementary Table 2
Primers used in this study

## Sheet: Table 1
Gene Symbol
ACLY
ADSL
AHCYL2
ALG3
ALMS1
ANKEF1
ARHGAP11A
BYSL
CABYR
CD70
CDC45
CENPF
DDX21
DLEU2
DONSON
E2F1
GMNN
GPSM2
HDAC2
HLCS
HPRT1
IER3
IFRD2
ILF3
KCNN4
MAS1L
MDC1
MDM1
METAP1
MRTO4
NCAPD2
NFYA
NME1
NME2
NUP155
NUP205
NUP50
NUP88
ORC1
PADI3
PLEKHA8
PLGRKT
PLK4
PMCHL1
POLA1
PRPF38A
PRPS2
RAB6B
RFPL3S
RRM1
RRM2
SAC3D1
SEMA4B
SLC25A37
SLC30A10
SNRPA
SPEF2
SRPK1
UCK2
UTP18
ZBTB5
ZIC2
ZNF490
ZNF706
ADSS1
ADSS2
ATIC
CAD
DHODH
GART
GMPS
IMPDH1
IMPDH2
PAICS
PFAS
PPAT
UMPS
ADPRM
AGXT2
DNPH1
DPYD
DPYS
ENTPD1
ENTPD2
ENTPD3
ENTPD4
ENTPD5
ENTPD6
ENTPD7
ENTPD8
GDA
ITPA
NT5C
NT5C1A
NT5C1B
NT5C2
NT5C3A
NT5E
NT5M
NUDT1
NUDT15
NUDT16
NUDT18
NUDT5
NUDT9
PNP
SAMHD1
TYMP
UPB1
UPP1
UPP2
XDH

## Sheet: Table 2
Primers used in this study
Gene	primer-F (5'-3')	primer-R (5'-3')
SNRPA	ACCCGCCCTAACCACACTATT	GAGAAGATGGCGTACAGGGAC
GAPDH	GACCACAGTCCATGCCATCA	GTCAAAGGTGGAGGAGTGGG
